# Supplementary material for: The distribution of organic carbon fractions in a typical loess-paleosol profile and its paleoenvironmental significance
Source: PeerJ. 2018 Apr 13;6:e4611. doi: 10.7717/peerj.4611 (PMC5900933; doi:10.7717/peerj.4611)
Supplement: Supplemental Information 1 [file peerj-06-4611-s001.xlsx]

## Sheet: Sheet1
layer	replicate	TOC	POC	Sand	Silt1	Silt2	Clay	CaCO3	pH
S0-1	1	5.36026	0.265168	22.1401	21.8708	29.8986	26.0905	4.36112	8.35
S0-1	2	5.38267	0.340039	20.5611	22.3809	30.6644	26.3936	4.40881	8.35
S0-1	3	5.50888	0.418479	11.2123	32.684	30.3163	25.7873	3.78652	8.32
S0-2	1	2.37121	0.0897554	6.68643	27.5512	39.1381	26.6243	10.8493	8.66
S0-2	2	2.37421	0.116965	12.8325	22.9633	35.6292	28.5751	11.5339	8.65
S0-2	3	2.34893	0.122647	10.9516	25.9058	37.5969	25.5456	11.3384	8.67
L1	1	2.16515	0.0607783	10.8261	26.7418	39.1156	23.3165	14.948	8.35
L1	2	2.0671	0.0415105	10.6727	25.8725	39.5247	23.9301	14.9252	8.35
L1	3	1.93143	0.0468246	9.77501	29.2749	36.8874	24.0626	14.9451	8.36
S1	1	3.73435	0.0382983	17.5158	14.2482	34.3511	33.885	1.87688	8.3
S1	2	3.51435	0.0248083	19.2338	14.8684	33.0007	32.8971	1.86948	8.34
S1	3	3.87596	0.0449582	12.0935	19.4255	35.6392	32.8418	1.80775	8.37
L2	1	1.8995	0.130906	11.0561	31.5275	42.0879	15.3285	12.9235	8.36
L2	2	1.76456	0.117991	17.0795	24.0357	38.3854	20.4995	13.0463	8.35
L2	3	1.76877	0.108572	8.79583	31.5117	39.8124	19.8801	12.7231	8.36
S2	1	1.91592	0.14105	9.98149	27.1658	39.7158	23.1369	10.1774	8.78
S2	2	2.45986	0.227072	9.79888	23.661	37.8162	28.7239	10.2202	8.77
S2	3	2.21156	0.129658	12.8897	26.5567	34.4617	26.092	10.2223	8.77
L3	1	1.76978	0.141428	9.60506	30.5571	41.0323	18.8056	13.0024	8.73
L3	2	1.23752	0.101642	8.77816	31.1223	39.35	20.7496	13.5124	8.82
L3	3	1.59902	0.125834	9.31173	35.9726	32.6549	22.0608	13.165	8.75
S3	1	2.1043	0.0940791	14.1055	23.949	26.5989	35.3467	3.7387	8.74
S3	2	1.78197	0.0929514	18.3852	20.2584	26.184	35.1724	3.70819	8.78
S3	3	1.76322	0.0893306	22.3522	4.90075	36.1864	36.5607	3.76787	8.75
L4	1	1.40017	0.0444338	8.13765	31.6575	36.8317	22.8291	7.96686	9.73
L4	2	1.54054	0.0311251	8.19687	24.3754	42.3015	25.3922	7.81178	9.7
L4	3	1.29657	0.0242051	7.29351	26.0711	41.9978	24.9036	7.9087	9.75
S4	1	1.15042	0.0276147	4.44124	28.617	32.1814	34.7604	0.344103	9.44
S4	2	1.31049	0.0325608	10.7813	22.6572	31.166	35.3955	0.333441	9.4
S4	3	1.02845	0.0280314	12.9635	22.4098	29.9962	34.6306	0.337423	9.4
L5	1	1.48727	0.0423559	9.10629	24.2918	40.7617	25.8402	15.6842	8.69
L5	2	1.37351	0.0481973	8.92203	26.879	43.221	20.978	16.2865	8.76
L5	3	1.5221	0.0436179	12.0049	23.2557	43.7265	21.0129	15.6597	8.7
S5-1	1	2.0025	0.00294687	15.7479	6.31529	37.6431	40.2937	0.243737	8.93
S5-1	2	2.3063	0.0162119	6.68384	19.5781	32.9247	40.8134	0.294722	8.78
S5-1	3	1.85366	0.0163227	5.72431	14.531	39.357	40.3877	0.267132	8.86
S5-2	1	1.78324	0.0132698	3.94113	22.2563	35.7017	38.1009	0.579455	8.97
S5-2	2	1.8895	0.00948369	3.59876	18.6403	39.7693	37.9916	0.555849	9.04
S5-2	3	1.77897	0.02478	4.42327	18.4377	38.7496	38.3895	0.555849	9.1
S5-3	1	1.53819	0.00962088	2.66064	24.6845	36.0218	36.633	0.160475	8.74
S5-3	2	1.52288	0.0204213	47.3017	7.91996	8.90348	35.8748	0.136991	8.66
S5-3	3	1.38839	0.00887473	41.6208	4.30288	18.9223	35.154	0.140905	8.62
L6	1	1.32265	0.0553077	17.4844	16.7404	40.8241	24.9511	9.68069	8.91
L6	2	1.52851	0.0741503	13.5532	16.5143	43.0404	26.8921	9.44585	8.99
L6	3	1.21553	0.0399244	16.3476	15.5559	39.8684	28.2281	9.55023	9
S6	1	1.82084	0.0153767	35.4843	0.839223	21.0855	42.591	0.250472	8.77
S6	2	1.80295	0.0260122	5.05842	20.2361	39.6335	35.0719	0.234817	8.55
S6	3	1.62254	0.00860943	4.19031	17.3055	40.9564	37.5478	0.191768	8.76
L7	1	1.39424	0.0426378	42.0531	3.12006	28.5408	26.286	15.1312	8.36
L7	2	1.32299	0.0391076	14.8643	18.9245	40.721	25.4902	14.9218	8.49
L7	3	1.79714	0.0557058	14.6235	15.6578	41.0695	28.6492	14.6862	8.44
S7	1	1.8295	0.0259422	8.81362	17.9873	38.2101	34.989	1.64925	8.82
S7	2	2.05083	0.0332786	7.28727	22.7247	37.1482	32.8398	1.63355	8.83
S7	3	1.63452	0.0230268	7.34856	19.891	39.0549	33.7056	1.56286	8.8
L8	1	1.44612	0.0274686	7.90992	20.333	46.3798	25.3772	5.96873	8.11
L8	2	1.54431	0.0304698	7.22115	19.9985	43.605	29.1753	5.75989	8.07
L8	3	1.26725	0.026467	12.7593	13.7345	44.1871	29.3191	5.49808	8.14
S8	1	1.32454	0.0406726	7.70468	17.9641	36.736	37.5952	1.77509	8.3
S8	2	1.54904	0.0381032	8.56804	18.1536	37.445	35.8334	1.71226	8.45
S8	3	1.56537	0.0330915	8.02903	19.0687	37.3601	35.5421	1.64225	8.43
L9	1	1.28385	0.0770783	19.6246	25.0702	14.9398	40.3654	13.6985	9.03
L9	2	1.32198	0.0786427	18.3226	25.5689	34.5872	21.5213	14.0128	8.99
L9	3	1.41424	0.0808764	18.0934	24.4636	35.2337	22.2093	14.3824	8.99
S9	1	1.72989	0.0197192	26.8246	2.69511	33.6379	36.8424	1.47754	8.91
S9	2	1.62251	0.0201278	7.7883	14.4635	42.0195	35.7287	1.44617	8.895
S9	3	1.12507	0.0157273	13.9235	12.1041	37.2873	36.6851	1.40686	8.83
L10	1	0.804135	0.0683985	10.2504	24.0461	44.3044	21.3992	9.97226	9.045
L10	2	1.02039	0.0775811	10.5522	22.0873	44.9417	22.4188	10.0902	9.065
L10	3	1.15356	0.0722584	10.6138	25.7309	41.8981	21.7571	10.1164	9.115
S10	1	1.05858	0.0253703	13.5185	17.3899	33.8426	35.249	1.39166	8.77
S10	2	1.0427	0.0308303	5.85129	26.2305	34.1413	33.7768	1.43097	8.68
S10	3	1.12246	0.0346696	17.1014	15.0394	32.6808	35.1783	1.46242	8.68
L11	1	1.00118	0.0681114	20.9263	18.0607	33.3268	27.6862	15.8568	8.8
L11	2	1.15121	0.0807853	21.2967	20.7496	32.2886	25.6652	16.175	8.91
L11	3	0.993543	0.0646476	22.1683	18.5782	31.9296	27.3239	16.3606	8.87
S11	1	1.23928	0.078237	15.2485	9.58469	38.9118	36.255	5.72753	8.97
S11	2	1.16473	0.0836341	14.1459	10.1587	39.5408	36.1546	5.79912	8.91
S11	3	1.33876	0.076744	17.5321	7.03295	39.2282	36.2067	5.68775	8.88
L12	1	1.01442	0.0998209	15.3248	15.6883	36.6753	32.3115	12.7013	8.93
L12	2	1.15546	0.0977745	15.4633	14.3925	38.761	31.3832	12.993	8.93
L12	3	1.16332	0.108075	15.2729	15.8961	36.8312	31.9999	13.4968	8.94
S12	1	1.32935	0.0267506	9.94441	16.2602	39.1912	34.6043	6.92717	8.84
S12	2	1.15365	0.0336595	9.01193	14.339	48.0749	28.5741	7.14331	8.89
S12	3	1.27997	0.0305894	9.11621	17.7804	45.1028	28.0006	7.27511	8.84
L13	1	1.08671	0.0606617	9.78695	17.9803	45.6264	26.6063	13.4681	8.8
L13	2	1.209	0.0651758	10.2363	20.3229	46.5192	22.9217	13.0978	8.92
L13	3	1.42716	0.056604	11.4046	18.7692	45.1293	24.6969	13.0451	8.95
S13	1	1.14365	0.0544458	4.46327	21.1379	47.6904	26.7084	8.45779	8.77
S13	2	1.27929	0.0503498	8.03687	18.7467	40.7741	32.4423	8.96974	8.73
S13	3	1.284	0.0471868	8.24517	18.5384	42.7008	30.5156	9.1278	8.74
L14	1	1.2173	0.065475	11.5315	18.994	36.2752	33.1993	15.2788	8.84
L14	2	1.33824	0.0646651	9.17265	20.9044	40.7194	29.2036	15.7003	8.91
L14	3	1.14945	0.068714	17.4721	19.0889	34.5985	28.8405	15.595	8.87
S14	1	1.30129	0.0353983	5.6034	17.8405	37.6749	38.8813	3.14797	8.84
S14	2	1.40638	0.032435	6.68623	16.0071	38.1022	39.2044	3.10846	8.83
S14	3	1.34987	0.0319342	5.45981	15.4329	39.6847	39.4226	2.92406	8.77
L15	1	1.37402	0.156102	26.3857	16.5139	31.3195	25.7808	22.128	8.78
L15	2	1.66072	0.153828	27.3842	16.0966	31.2615	25.2577	22.286	8.84
L15	3	1.27108	0.163632	26.3125	15.4724	32.6007	25.6144	21.9699	8.85
WS-1	1	1.16374	0.0346123	7.73025	14.4779	38.3978	39.394	6.71673	8.66
WS-1	2	1.32192	0.0453687	9.88732	15.3248	37.5248	37.263	6.80893	8.61
WS-1	3	1.31025	0.0375249	9.39031	13.1691	39.6123	37.8283	6.99331	8.65
WL-1	1	1.48955	0.126734	27.9746	13.2419	31.5729	27.2106	20.6161	8.72
WL-1	2	1.16493	0.118378	27.6482	12.829	33.0854	26.4374	20.2729	8.75
WL-1	3	1.54322	0.113994	27.9153	14.6974	31.0047	26.3826	20.1145	8.73
WS-2	1	1.32484	0.015653	11.5141	15.4865	39.4722	33.5272	10.7106	8.7
WS-2	2	1.31774	0.017946	13.1026	15.0307	37.2114	34.6553	10.8425	8.72
WS-2	3	1.29265	0.0174011	12.3916	17.4175	36.0865	34.1044	10.9744	8.73
WL-2	1	1.52627	0.0250218	20.4943	15.4319	34.4611	29.6126	17.95	8.68
WL-2	2	1.33337	0.0167131	21.04	13.8637	33.7211	31.3751	17.8972	8.74
WL-2	3	1.25925	0.0280284	20.7306	15.3844	32.6462	31.2388	17.686	8.73
WS-3	1	1.2939	0.037483	3.8377	13.9786	40.3533	41.8305	3.0251	8.68
WS-3	2	1.34197	0.0444644	13.4208	9.80746	35.117	41.6547	2.92215	8.7
WS-3	3	1.47155	0.0537863	7.09866	13.6635	37.0338	42.2041	2.93799	8.65
WL-3	1	1.58113	0.17352	31.4182	13.1668	29.9104	25.5047	25.8427	8.86
WL-3	2	0.962456	0.171678	29.411	16.0146	31.1482	23.4261	26.2122	8.84
WL-3	3	1.18923	0.175619	34.1545	10.2577	29.7888	25.799	26.4762	8.84
